# Supplementary material for: miRNA sequencing analysis of healthy and atretic follicles of chickens revealed that miR-30a-5p inhibits granulosa cell death via targeting Beclin1
Source: J Anim Sci Biotechnol. 2022 Apr 12;13:55. doi: 10.1186/s40104-022-00697-0 (PMC9003977; doi:10.1186/s40104-022-00697-0)
Supplement: Supplementary file 3 — Additional file 3: Table S1. Summary of data generated from small RNA deep sequencing. [file 40104_2022_697_MOESM3_ESM.xlsx]

## Sheet: S1
Table S1. Primers used for quantitative real-time PCR
Gene	Primer Sequences (5' to 3')	Product size, bp	Accession number
β-actin	F: GTCCACCGCAAATGCTTCTAA	78	NM_205518.1
	R: TGCGCATTTATGGGTTTTGTT
Caspase-3	F: TGGCCCTCTTGAACTGAAAG	139	NM_204725.1
	R: TCCACTGTCTGCTTCAATACC
Caspase-8	F: CCCTGAAGACAGTGCCATTT	106	XM_040703259.1
	R: GGGTCGGCTGGTCATTTTAT
Caspase-9	F: GCTTGTCCATCCCAGTCCAA	95	XM_424580.6
	R: CAGTCTGTGGTCGCTCTTGT
BCL2	F: ATCGTCGCCTTCTTCGAGTT	150	NM_205339.2
	R: ATCCCATCCTCCGTTGTTCT
CYP19A1	F: ATGAGATACCAGCCAGTTG	112	NM_001001761.3
	R: TGCGTCCAATGTTGAGAA
CYP11A1	F: CTCTTCAGCCTCCTTGTG	225	NM_001001756.1
	R: CAGTCGGATGCTCTTCAG
STAR	F: TGCCATCTCCTACCAACA	190	NM_204686.2
	R: CATCTCCATCTCGCTGAAG
ATG5	F: AACCTGCTTCACTCTGTATC	151	NM_001006409.1
	R: CTCATTAACTTCCTCTTGTCTC
ATG7	F: AGAAGGTGGTTATGCTGTG	235	NM_001030592.1
	R:TAAGAAGGAATGCGAGGAAT
Beclin1	F: GACTGAAGGTTACTGGTGAT	149	NM_001006332.1
	R:TCTCTTGTAGTTCTGGCATT
miR-30a-5p	F: TGTAAACATCCTCGACTGGAAG	\	MIMAT0001135 (miRBase)
	R: CAGGTCCAGTTTTTTTTTTTTTT
U6	F: GGGCCATGCTAATCTTCTCTGTA	\	\
	R:CAGGTCCAGTTTTTTTTTTTTTT
