# Supplementary material for: miRNA sequencing analysis of healthy and atretic follicles of chickens revealed that miR-30a-5p inhibits granulosa cell death via targeting Beclin1
Source: J Anim Sci Biotechnol. 2022 Apr 12;13:55. doi: 10.1186/s40104-022-00697-0 (PMC9003977; doi:10.1186/s40104-022-00697-0)
Supplement: Supplementary file 4 — Additional file 4: Table S2. Primers used for quantitative real-time PCR. [file 40104_2022_697_MOESM4_ESM.xlsx]

## Sheet: S2
Table S2. Antibodies used in article
Antibody	Company	Accession number	Dilution ratio	Assay
anti-caspase-3	Abcam (London, UK)	Ab90437	1:1000	Weatern Blot
anti-caspase-9	ABclonal (Wuhan, China)	A11451	1:1000	Weatern Blot
anti-LC3A/B	Cell Signaling Technology (Massachusetts, USA)	12741	1:1000	Weatern Blot
anti-Beclin1	ABclonal (Wuhan, China)	A11761	1:1000	Weatern Blot
anti-CYP11A1	Cusabio (Wuhan, China)	PA006389LA01HU	1:1000	Weatern Blot
anti-CYP19A1	ABclonal (Wuhan, China)	A12684	1:1000	Weatern Blot
anti-STAR	ABclonal (Wuhan, China)	A16432	1:1000	Weatern Blot
anti-β-Tubulin	Zenbio (Chengdu, China)	200608	1:5000	Weatern Blot
anti-FSHR	ABclonal (Wuhan, China)	A3172	1:200	Immunofluorescence
