# Supplementary material for: miRNA sequencing analysis of healthy and atretic follicles of chickens revealed that miR-30a-5p inhibits granulosa cell death via targeting Beclin1
Source: J Anim Sci Biotechnol. 2022 Apr 12;13:55. doi: 10.1186/s40104-022-00697-0 (PMC9003977; doi:10.1186/s40104-022-00697-0)
Supplement: Supplementary file 5 — Additional file 5: Table S3. Antibodies used in article. [file 40104_2022_697_MOESM5_ESM.xlsx]

## Sheet: S3
Table S3.Summary of data generated from small RNA deep sequencing
Sample	Reads	Bases	Error rate	Q20	Q30	N% > 10%	low quality	5 adapter contamine	3 adapter null or insert null	with ployA/T/G/C	clean reads
BF_1	12076347 (100.00%)	0.604G	0.0001	0.9857	0.9546	0 (0.00%)	65753 (0.54%)	1490 (0.01%)	144614 (1.20%)	13475 (0.11%)	11851015 (98.13%)
BF_3	10401755 (100.00%)	0.520G	0.0001	0.9849	0.9536	0 (0.00%)	65271 (0.63%)	3527 (0.03%)	207791 (2.00%)	8170 (0.08%)	10116996 (97.26%)
BF_2	14548548 (100.00%)	0.727G	0.0001	0.9814	0.9453	0 (0.00%)	104148 (0.72%)	3072 (0.02%)	229610 (1.58%)	14495 (0.10%)	14197223 (97.59%)
LF_3	14339434 (100.00%)	0.717G	0.0001	0.9842	0.9508	0 (0.00%)	112126 (0.78%)	3344 (0.02%)	237916 (1.66%)	16638 (0.12%)	13969410 (97.42%)
LF_2	11558441 (100.00%)	0.578G	0.0001	0.9858	0.9545	0 (0.00%)	67301 (0.58%)	1850 (0.02%)	82981 (0.72%)	10420 (0.09%)	11395889 (98.59%)
LF_1	13077963 (100.00%)	0.654G	0.0001	0.9898	0.9688	0 (0.00%)	26532 (0.20%)	2567 (0.02%)	125908 (0.96%)	11953 (0.09%)	12911003 (98.72%)
