# Supplementary material for: miRNA sequencing analysis of healthy and atretic follicles of chickens revealed that miR-30a-5p inhibits granulosa cell death via targeting Beclin1
Source: J Anim Sci Biotechnol. 2022 Apr 12;13:55. doi: 10.1186/s40104-022-00697-0 (PMC9003977; doi:10.1186/s40104-022-00697-0)
Supplement: Supplementary file 6 — Additional file 6: Table S4. miR-148a-3p predict target genes. [file 40104_2022_697_MOESM6_ESM.xlsx]

## Sheet: S4
Table S4.miR-148a-3p predict target genes
DIANA	TargetScan	miRDB	RNA-seq
AADAT	S100A7A	TNRC6A	ABCG1
AARS2	MEOX2	SOS2	ABCG2
AATF	OTUD4	OTUD4	ACBD7
AATK	CDH7	ARRDC3	ACP5
ABCC4	RALGPS1	CBLB	ACSBG2
ABCD2	MPPED2	SLC2A1	ADORA1
ABCF2	ARRDC3	TRAK1	AGTPBP1
ABHD12	ITGA9	CNOT6	AKAP6
ADAM12	DPP9	FBN1	ANKDD1A
ADAM17	ARPP19	DGKQ	APELA
ADAMTS1	STAM	UBE2D1	APLP2
ADAMTS19	RNF219	IFNG	ARHGEF26
ADAMTS20	ATP8A1	CDK19	ASPH
ADARB2	H2AFY	NUFIP1	ATP6V0D2
ADCY2	BAI3	CLOCK	ATP6V1B2
AGFG1	CCDC6	ABL2	AvBD12
AKAP1	CLCN6	GPAM	B3GNT4
AKAP10	DLL1	RELCH	B3GNTL1
AKAP12	LYSMD2	USP33	BANK1
ALCAM	KLF6	ZCCHC2	BARX2
ALS2	HOXC8	B4GALT6	BECN1
ANKRD13C	AC012215.1	INPP5E	BIRC2
ANO2	FBN1	YPEL1	BMPR2
AP1G1	MTF1	CADM2	BTK
APOB	SOS2	FUT9	CA2
APOH	CCDC144A	NPTN	CARD11
ARF4	TNRC6A	WDR20	CARMIL1
ARFIP1	QKI	HAGHL	CD5
ARHGAP25	WDR47	SESTD1	CD6
ARHGEF7	WDR20	KIAA0232	CD72AG
ARNT2	S1PR1	WDR47	CD80
ARPP19	TMEM170B	RRAGD	CILP
ARRDC3	DNAJB12	ARL8B	CLCN5
ASAH1	TBC1D8	GPR137C	CPM
ASMTL	TMSB4Y	STAM	CRTAM
ASXL2	ST18	ZNF469	CSTA
ATCAY	ADAMTS1	CYTH3	CYP2AB1
ATF6	USP6	DGKE	CYP3A4
ATF7IP	ASPH	TGFB2	CYTL1
ATP8A1	ATP11A	PNRC2	DACT2
ATPAF1	SECISBP2L	KIAA1217	DAPP1
B4GALT6	NPTN	PDE8A	DCBLD1
BAI3	SKP1	VPS37B	DCLK3
BAZ2B	CTTNBP2NL	BTBD3	DISC1
BCAP29	FUT9	STK38	DNAH3
BCL11A	INHBB	IRF1	DOK1
BCL7A	MMD	UBE2D3	EFHD1
BDH2	ROCK1	ARPP19	ETNPPL
BET1L	BCL7B	RALBP1	EYA4
BIRC6	NPAT	ZDHHC15	F13A1
BLOC1S5	MTMR9	NPEPL1	FAM198A
BORA	TMSB4X	NAALADL2	FARP1
BPGM	ARFIP1	ABCC4	FKBP10
BTAF1	C5orf24	FXR1	FKBP9
BTD	XPO4	BACH2	FMOD
BZRAP1	ERRFI1	RAB14	FN3K
C15orf27	OTX2	ZDHHC23	FNIP2
C17orf75	CNTN4	ZFYVE26	GALNT6
C1D	PITPNM2	SLC26A4	GNAZ
C1H12ORF4	NPEPL1	GRID2	GPNMB
C1orf123	MAP3K9	EVC2	GSTO1
C3H6ORF120	CANX	PDIK1L	GUCY1A2
C5orf22	ELAVL4	ONECUT2	HAND2
C5orf34	ITSN2	BOD1	HBEGF
C8B	AP1G1	ABHD12	IFI6
C8orf34	ZCCHC2	SERINC3	IFIT5
C9orf89	BTBD3	TBL1XR1	IL10RA
CADM1	UGT8	ROBO2	KCNG4
CADM2	HOMER1	TLL1	KIAA1324L
CALB1	FEM1C	RALGPS1	KLHDC8B
CAMSAP1	WHSC1	ATM	KRT14
CAMSAP2	SRSF11	TMEM38B	KRT19
CBY1	CDK19	MAPKBP1	LFNG
CCBE1	SZRD1	TNRC6C	LHFPL5
CCDC132	TNRC6C	AKAP1	LITAF
CCR7	COL6A3	H2AFY	LRFN5
CCSAP	MAFB	NRP1	LRMP
CDC42	UBE2W	KIF3A	LRRC8A
CDC42SE2	CNOT6	MAT2B	LSAMP
CDH12	BICC1	PRKAG2	MANBA
CDH2	SLC7A14	BLOC1S5	MAP3K8
CDH22	RRAGD	ITGA11	MATN3
CDH4	SIK1	ADGRB3	MCF2L2
CDHR3	MRPS25	HOMER1	MCOLN2
CDK8	SLC6A15	ERRFI1	MCOLN3
CENPI	ELAVL2	MAP3K9	MGAT4A
CEP152	NEUROD1	SIK1	MMR1L2
CEP170	AKAP1	SLC6A15	NID1
CGT	SBF2	PCDH9	NLRC3
CHL1	USP48	STARD13	NOS1
CHMP4B	SNX27	CCDC71	NPTXR
CHORDC1	B4GALT5	TMSB4X	NTN1
CHST1	RAB39B	SNX27	OASL
CHST11	TANC1	FCHO2	OLFML1
CIDEA	FMR1	BTAF1	OPRM1
CKAP4	ATP2A2	COL6A3	OPTC
CLTA	SPRYD7	ZNF804A	OSBPL11
CMI9	FAM184A	NAA15	OSBPL3
CMYA5	AGFG1	BICC1	PAMR1
CNOT6	MTSS1L	SLC25A19	PCSK2
COL18A1	NAP1L1	COL4A1	PDCL2
COL4A1	MAF	MEOX2	PI15
COL4A3	RTN1	MMD	PLA2G15
COL6A3	CHMP4B	PITPNM2	PLCL2
COLEC12	TGFBRAP1	ING2	PLEK
CORO2B	ATXN7L1	COL2A1	PLEKHA2
COX11	RAB12	SLC24A3	PMEL
CPTP	RALA	DYNLL2	PRDM2
CROT	KIAA1468	LRP2	PRELP
CST7	SNAP91	GMFB	PRR5L
CTNNBIP1	COL4A1	RPS6KA6	PTGS1
CTNS	VTI1A	CRAMP1	PTPN5
CUL2	ARL8B	CZH18ORF25	PTPRE
CUL5	C18orf25	RFX7	RAB44
CYB5A	EDARADD	USP54	RC3H2
CYB5R4	PHACTR2	CCDC6	RNF213
CYP27C1	RALBP1	CDC42SE2	SCN9A
DCK	GAP43	ENTPD2L	SEC14L5
DCLRE1A	KLF5	CAND1	SEMA3C
DCP2	PRKAA2	LCP1	SGCD
DDX18	ADAMTS5	FBXO21	SH3BP2
DDX3X	ROBO1	STK38L	SLC1A6
DDX6	SRPK2	DLGAP5	SLC39A8
DGKI	CLOCK	CACHD1	SLC45A4
DHCR24	RNF38	SMS	SLC5A5
DHX57	CERS6	ASB2	SMAD5
DIABLO	UNC79	BARHL2	SNAI1
DJ-1	RASSF8	XPO4	SOX17
DLC1	CPEB4	HIVEP1	SQSTM1
DLG2	CUL5	STXBP1	SREBF2
DLG5	RORB	TFEB	STC2
DLL1	ALCAM	SYNJ1	STRA6
DMXL2	KCNJ6	ATP2A2	SUSD3
DNAI1	MAP3K4	SNAP91	TAGAP
DNAJC16	COL2A1	CLUH	TBXAS1
DNAL1	AGPAT5	HIF1AN	TEC
DNM1L	SYNJ1	DLL1	TMC3
DOCK8	BMP3	PHACTR2	TMEM189
DOLK	TAF4B	KATNBL1	TNFSF11
DPP9	BTAF1	LTBP1	TNIP2
DPYD	NOG	PAX5	TPM2
DRD2	ZNF804A	ELAVL2	TRIM66
DRD3	LIN28B	DLG2	TRPM1
DRG11	ABCA1	TMEM245	TSPAN10
DST	LRP4	KLF6	TXN
DUSP1	PRKAG2	FMR1	UBASH3A
DUSP7	DDX6	ITSN2	VAV3
DVL1	NOVA1	VTI1A	WDFY4
DYNLL2	LCOR	MTMR12	ZC3H12A
DYNLT1	MDFIC	ZC3H12C
E2F7	DRGX	MTMR10
EDA	FOXK2	SLC35F2
EDN1	PTGES3	FIGN
EFHD1	MTMR10	PAPD4
EFNB2	PRICKLE2	COL26A1
EIF4E3	EPB41L1	TMEM9
EIF4G2	ESRRG	ARFIP1
EIF6	RBM24	HEATR5A
ELAVL4	RFX7	CLTA
ELK4	SOS1	PRPF4B
ELOVL3	ZBTB18	ABHD12B
EPB41L1	RLIM	FAM168B
ER81	STOX2	YWHAB
ERAP1	PPP1CB	TMC1
ESD	ACVR1	CAMTA2
ESRRG	DUSP16	TAF4
EVC	NHS	TM7SF3
EYA4	PTEN	UBR2
FAF1	PPARGC1A	CTTNBP2NL
FAM149A	MED12L	CYB5R4
FAM168B	CDC42SE2	MBP
FAM193A	PPFIA2	MYH11
FAM204A	KPNA4	ALG13
FAM20B	PPAP2B	TNPO1
FAM45A	PPARGC1B	CCBE1
FAM73A	UBE2D1	LOC419335
FAM91A1	SOGA2	ZMAT3
FAR-1	JPH3	XKR6
FAT2	DLL4	MSRB3
FBN1	MYBL1	HEG1
FBN3	KLF4	INHBB
FBXO21	ESR1	LMLN
FBXO42	LTBP1	TPRN
FBXW11	PTPRM	NOBOX
FBXW8	KMT2A	PITPNC1
FCHO1	SNRK	BAZ2B
FECH	HMGA2	SEPT5
FETUB	HIVEP1	RC3H2
FGF3	CAND1	TMOD3
FITM2	RTN4	LYSMD2
FN3K	RAB14	RAB12
FNBP1	RICTOR	CA12
FNBP1L	CDC14A	ATE1
FOXK2	GMFB	STK24
FOXN2	JARID2	ACVR1
FRRS1	E2F7	RNF38
FUNDC2	EMX2	PREX2
FXR1	PTPN14	LRRFIP2
GAB3	TET2	LOC420294
GABRA6	DYRK1A	CCNF
GALNT7	MDGA2	TOMM70
GAPVD1	BAZ2B	CRAT
GAS2L3	TAF4	PHRF1
GDF5	CDH20	AHR
GJA4	FAM43A	KIF1C
GLIPR2	GJD2	ADAMTS1
GLO1	MSI2	ZNRF1
GLRA3	CASZ1	ATF6B
GLT8D2	USP47	HECW2
GLYR1	PAN3	ARHGEF4
GMFB	NAA15	RC3H1
GMNC	OSBPL11	SLC24A2
GPBP1	ITGAV	IGF2BP3
GPC5	UNC5D	CUL5
GPHN	MDGA2	UBE2L3
GPR171	MET	PCYT1A
GPR64	CDKN1B	KIT
GTF2I	PPP1R12A	PI4KA
GUCY1A3	IPO5	ITGAV
GYG1	SKIDA1	NSD2
H2AFY	CUL4A	GALNT13
HENMT1	ZDHHC17	FAM107A
HERC2	ITGB8	FBXL14
HGF/SF	CCDC88A	ZBTB18
HIBCH	CLUH	ROBO1
HIPK3	HLF	LIPA
HMBS	E2F3	OSBPL11
HS2ST1	TNPO1	CHD7
HSBP1L1	ZFPM2	ENTPD1
HSPA14	CNR1	GYG1
HSPA4	C5orf30	PTEN
HSPA4L	ZNF217	SNRK
HTATSF1	TBC1D14	BCL11A
HTR7	VCPIP1	FAM69C
HVCN1	NR2E1	ANXA8L1
IBA57	DCP1A	LGALSL
IFNG	BRWD3	CARF
IFT46	ROBO2	FAM234A
IGDCC4	ZC3H12C	TAF1D
IGSF21	GAS1	WDR33
IL1RAPL1	ADAMTS19	FAM222B
IL24	ADAMTS18	SEH1L
IMMT	FNBP1L	PI4K2A
IMPA2	LRCH1	ZDHHC17
INPP5E	EFNB2	RLIM
IQCB1	DCUN1D4	ENPP4
ITCH	ANK2	KCNG4
ITGA11	SLC24A4	HNMT
ITGA9	KIAA0232	ATP8A1
ITGAV	RUNX1T1	PTPN14
ITSN2	ATXN1	NUP210
IYD	GDI2	SOCS5
JAM2	PDE4D	CNTN4
JMJD7	ZBTB16	SGPL1
JMJD8	EPS15	PNRC1
KBTBD3	CDK8	ARF4
KCNIP1	LONRF3	FAM83D
KCTD7	CDK5R1	NPAT
KDM3B	TRPS1	VCL
KIAA0040	C16orf52	DAPK2
KIAA0196	STK38L	PRKCZ
KIAA0226	FIGN	ALKBH5
KIAA0825	ZNF618	CCDC88A
KIAA1328	CAMSAP2	ROCK1
KIAA1468	HIF1AN	EPS8L2
KIAA1551	FAF1	GPCPD1
KIAA1598	SYT1	SLF2
KIAA1671	FCHO2	B4GALT5
KIF13B	UGCG	C20H20ORF85
KIF3A	AGO4	USP32
KIF3B	SCML2	TRIM36
KIF5B	ZFHX3	MAL2
KL	JHDM1D	MRVI1
KLC1	ETV3	TSHZ2
KLF5	VAV2	STXBP5
KLF6	AMMECR1	PICALM
KLHDC3	UBE4B	RNF219
KLHL13	SULF1	ARL6IP1
KLHL32	FAM168B	KLHL9
KLHL40	WASL	RBM24
KMT2C	ADAM12	FBRSL1
KPNA1	USP32	MIGA2
LACC1	GRID2	LOC101749641
LCLAT1	ADAM17	AGFG1
LCP1	B4GALT6	CAPRIN1
LDB2	FLOT2	GPR12
LGALSL	BACH2	KANK3
LGR5	PHIP	ZAR1L
LIN28B	RC3H1	INO80
LMBRD1	C20orf112	EDDM
LMLN	C6orf62	MAGI3
LONRF2	BCL2L11	HLCS
LRP12	HIPK3	DNMT1
LRP1B	CHD1	BMF
LRP4	ZC3H12B	ATXN7L1
LRP8	ZADH2	RASSF8
LRPAP1	ETV1	TATDN3
LRRC40	HS2ST1	MRVLDC3
LRRC57	AGO2	PM20D1
LRRC74B	EIF4E3	SZRD1
LTBP1	BBX	DIP2B
MAFG	SSBP3	PXK
MAK	DYNLL2	YPEL5
MAP2	ABHD13	EPT1L
MAP3K4	STYX	USP48
2021-03-03	SIX4	RPH3AL
MAT2B	MTMR12	SFXN2
MBOAT2	KCNN3	PHPT1
MBP	TOMM70A	MTPAP
MCMBP	TXLNG	KPNA5
MDFIC	DDX17	BMP2K
MDM2	WAPAL	ADARB2
MED1	IGF2BP3	FECH
MED23	ADCY2	EDA
MEOX2	RORA	ALCAM
METTL16	CLCN3	GPC1
MGAT4A	KIAA1217	ZDBF2
MGAT4B	FRYL	FYTTD1L
MGAT4C	HECW2	TGFBRAP1
MINA	OXSR1	VSTM2A
MLC1	CAPRIN1	SKP1
MMADHC	AGO3	DNAJC7
MMD	UBB	PHF3
MMS22L	KDM2B	MAPK11
MNS1	FUBP1	LOC771066
MRVI1	PTPRD	NPTX2
MSL3	TBL1XR1	LRCH1
MTCL1	PDIA3	VEGFRKDRL
MTMR8	CHD9	LRRC57
MYOCD	HSPA4L	KLF4
MYOM2	TNRC6B	NR4A3
NAA15	CBLB	ADAM10
NCAM1	NFAT5	LRFN2
NCBP1	SESTD1	PIK3CD
NIPAL4	FXR1	ADAMTS18
NLK	SOBP	SPATA6L
NOTCH2	RAB10	SLC26A9
NOVA1	CLVS2	ARHGAP45
NPAS2	SUGT1	PPP1CB
NPAT	MBOAT2	ARNTL2
NPEPL1	RPS6KA6	DUSP7
NR2E1	CRIM1	KIAA1671
NR5A2	MGAT4A	KIAA1328
NSG1	SOX5	CMTR1
NTN4	MITF	SYNC
NUP210	SOX11	PRICKLE2
NYAP2	TMEM55A	ACAP3
OFD1	LNPEP	MOB4
OLFML1	STXBP5	PRR16
OSBPL11	MXD1	PHC3
OSBPL3	RSBN1L	C13H5orf24
OTUD4	NSD1	MDFIC
OXSM	CENPP	SLC25A29
PACRG	LGALSL	MAFG
PACS2	NRP1	TBC1D8
PANX2	ACVR2B	FILIP1
PAPD4	DICER1	STRBP
PARD6B	TFDP2	GAB3
PCSK1	SMURF2	ARHGEF1
PCSK6	ING2	ADAM23
PDIA3	TENM4	KDM7A
PDIK1L	LIMD2	DET1
PHC3	FAM136A	PXDN
PHTF1	NCAM1	RCOR3
PHYH	PACS2	HECTD2
PIDD1	SNX2	MTMR8
PIGK	ARF4	NLRC5
PIGR	RMND5A	SOX30
PIH1D2	NLK	PDE1C
PIK3CD	PDE7A	TAB3
PISD	PHF3	ASB10
PLAU	CDK13	RYBP
PLEKHO1	ADAM10	MFSD9
PLN	FOXF1	HSD3B7
PM20D1	RBFOX2	AGO4
PM20D2	INO80	HSPA4L
PNPLA8	KPNA1	QKI
PNRC1	EEA1	ADAMTS7
PNRC2	CCNY	ENC1
PPAPDC1B	RANBP6	PLEKHA5
PPARGC1A	YWHAB	SSH2
PPHLN1	PCYT2	SETMAR
PPIL6	CHD7	PGS1
PPP1CB	MAP3K2	UBE2W
PRDM11	WIPI2	BRWD3
PRICKLE2	HMGB3	AP1G2
PRKAG2	LEPROTL1	UBB
PRKCH	AHSA2	CPLX2
PRNP	GPR137C	GLYR1
PRPSAP1	RNF149	MXD1
PSME4	PNRC1	MBOAT2
PTCH1	DUSP1	NRAS
PTK2B	CADM1	PNPLA6
PTPLB	ZBTB20	RUFY2
PTPRG	CHST1	RAP2B
PTPRM	MAFG	MED12L
PTPRN2	SYNCRIP	KCTD15
PTS	SLITRK3	GUSB
PXDN	SMS	AATF
RAB11B	LRP8	FBXO42
RAB12	GBP2	TNRC6B
RAB14	TMED7	S1PR1
RAB21	MIER1	CTIF
RALBP1	UBE2D3	LRP4
RASGEF1B	FANCA	COPS7B
RAVER2		PAQR5
RBM20		SNX19
RBM24		MCMBP
RCOR3		ADAMTS19
RDH10		VAMP7
RFK		WBP2
RFWD3		PPP1R12A
RGR		USP12
RHBDF1		CLIP1
RHOBTB1		MEGF11
RIC8B		E2F2
RMDN3		LOC107055229
RNASEH2B		TFCP2L1
RNF10		UBP1
RNF212		CHAF1B
RNF219		KLHDC8B
RPAP1		BEND7
RRAGD		RPS24
RSPRY1		LRBA
RTN1		DPP4
RUNX1T1		PRDM16
SAP130		ATXN1
SCARB2		IL20RB
SCLY		RBBP8
SEC22C		RAB10
SEMA3C		WDFY3
2021-09-05		CAMSAP3
SEPN1		SYNCRIP
SERPINE3		SRGAP2
SERPINH1		SAMHD1
SESTD1		PTGES3
SFXN5		TMED7
SGMS1		MYOM2
SGPL1		CTNNAL1
SGSM2		IL4R
SHMT1		DOCK8
SIK1		PSMD3
SIPA1L2		CNR1
SIRT4		ZIC4
SKP1		POFUT2
SLC1A1		LTBP4
SLC1A3		PNPLA8
SLC25A15		43894
SLC25A19		PLN
SLC2A9		LOC418114
SLC34A2		JAKMIP2
SLC35D3		PCGF3
SLC35F2		HP1BP3
SLC39A11		TXK
SLC45A2		ZSWIM7
SLC46A3		CDH5
SLC6A15		SLC34A2
SLC9A6		UHRF1
SLCO4A1		NCEH1
SLIT2		MAP3K10
SLMO2		C2H8ORF34
SLX4		ARNT2
SMIM5		E2F7
SMN		CHST1
SMNDC1		GADL1
SMS		EIF6
SNAP25		RAP1GDS1L
SNAP91		CKAP4
SNRK		C1D
SNRPB2		TCOF1
SNTB1		LOC107055232
SOCS4		LOC100859039
SOCS5		MAP3K4
SORCS1		CDK8
SOS1		AFF2
SOX30		RSPRY1
SOX5		FAM78A
SPATA18		DENND4A
SPINT1		SSBP2
SPON1		SCARB2
SPTLC1		DAGLB
SRI		CADM1
SRPK2		PTPN3
ST3GAL5		FAM126A
STK17B		SUN2
STK4		FOXF1
STX7		LHX6
STXBP3		CLTRN
SULF1		AGPAT5
SV2B		MIER3L
SYK		KCNE4
SYN2		IRS4
SYNC		GRM1
SYNDIG1		PCDH10
SYNGR3		FAM102A
SYT4		SVOPL
SZRD1		GPATCH8
TAF3		ETV3
TAF4		SYT4
TANC1		ASIC5
TBC1D32		TMEM125
TBL1X		EPS15
TBL1XR1		GRIN2A
TCEB1		ACER3
TCOF1		APELA
TFDP2		DNAJB12
TFEB		STEAP2
TLE4		LOC426218
TLR15		CLCN6
TLR3		SNX30
TM9SF3		GNA12
TMEM165		DOT1L
TMEM186		ST18
TMEM192		NAXD
TMEM207		SEPT8
TMEM27		PYCR1
TMEM38B		ACPP
TMEM39B		EPAS1
TMEM41A		ST8SIA2
TMEM53		GTF3C5
TMEM9		TRERF1
TMOD3		EPB41L4B
TMPRSS2		SLC16A7
TMSB4X		ETV1
TNFAIP1		SLC46A2
TNFAIP8		CCDC13
TNN		CCDC92
TNPO1		PEX5L
TNRC6A		USP6NL
TOMM70A		AMPH
TOR4A		NDST3
TPRN		PRKCH
TRABD		ABI2
TRADD		ELAVL4
TRAF3IP1		RAI14
TRAK1		NOVA1
TRAP1		FBN3
TRRAP		ATL2
TSPAN5		STYX
TTC39A		MPZL3
TTC7A		NCOR1
TTC8		ADAMTS6
TTLL1		NAA50
UBE2D1		TERF2IP
UBE2D3		NCK2
UBE2W		MED1
UBN1		PTP4A3
UBP1		SLN
UGDH		NMS
UNC79		ABCB7
UNKL		FRS2
UPF3A		BPGM
UQCRC2		CABLES1
UROC1		HLX
USP47		MC3R
USP48		SELENON
USP54		PLA2G4B
USP6NL		TMEM170B
USPL1		ARHGEF18
VCPIP1		GPR171
VEGFC		WIPI2
VPS4B		KLHL34
VTI1A		C12orf75
WASL		LOC100858069
WBP2		ASXL3
WDFY3		LOC770926
WDR16		LRRC40
WDR47		LTBP2
WDR60		OTUD7A
WIPI2		TAF5L
WNT16		LYGL
WRB		EIF4E3
WSCD1		BYSL
XPO4		JAM2
XRCC2		STXBP3
XRN1		FOXI1
YPEL5		UBAP1
YWHAB		TSEN54
ZAR1		ADCY2
ZBTB18		RFKL
ZCCHC2		RCAN3
ZDHHC12		METTL16
ZDHHC15		PISD
ZDHHC17		CPEB4
ZDHHC23		DHRS13
ZFPM2		NSG1
ZNF217		CAPN6
ZNF341		ADCY7
ZNF618		PIKFYVE
ZSWIM7		LCMT1
		FGF13
		RBM20
		TNFAIP8L3
		NTN4
		UBE4B
		MVB12B
		WASHC4
		CDK13
		GPR146
		VAMP2
		MAP2
		LMBRD1
		ZNF706
		CAPN14
		CCDC85A
		C2H5ORF22
		RD3
		PLAGL2
		HIST1H2B5L
		TMEM200B
		PRDM11
		PLSCR5
		COL4A5
		DDX6
		NRG1
		FN3K
		PERM1
		PDIA3
		CDKN1B
		EVA1B
		FBXW5
		NRIP1
		PRDM15
		SUZ12
		SRSF11
		TFAP2D
		NPAS3
		NFS1
		HRH2
		PANX1
		SEMA7A
		MDM2
		PRMT8
		SOS1
		FRYL
		MIER1
		DENND4C
		PPCS
		SRI
		DAB2IP
		DPP9
		DENND1B
		BCL7B
		CD164
		SKIDA1
		MFGE8
		ADAMTS20
		LEPROT
		USP47
		LOC427775
		SYNE3
		LRPAP1
		ZHX3
		LRRC66
		SEC22C
		C23H1orf216
		OXSR1
		CLEC16A
		KLHL42
		RAB8A
		PPM1K
		BDKRB1
		TH
		TXLNG
		SNX9
		CLASP1
		RPA1
		IL15RA
		MAB21L3
		SLC37A4
		MOXD1
		ATP11A
		SF3A1
		ELK4
		KCND1
		LOC417937
		PLEKHO1
		DVL1
		KPNA1
		SLC1A4
		NOX4
		PRPS1
		JMJD7
		DUSP27
		PLEKHH1
		PSTPIP1
		TTLL11
		LOC101748431
		IL1RAPL2
		IDS
		SLC5A7
		FBXL4
		ITGB8
		PHTF1
		PHIP
		RPA3
		IMMT
		CCR7
		CNP
		B3GAT1L
		MAP3K3
		NKIRAS1
		RUBCN
		RTN1
		KCNH5
		CRB1
		PTPRM
		RUNDC1
		SLC6A20
		PLCD1
		SLC13A4
		IL17RA
		DCP1A
		RNF10
		PPP1R7
		IFFO2
		SEPT11
		UBE2R2L
		POLRMT
		KLHL4
		ITGA9
		DNAL1
		RABGAP1L
		PTPN1
		LOC421419
		CHMP4B
		SGSM2
		TICAM1
		XKR4
		SLC4A4
		USP22
		FAR2
		PDGFB
		NFAT5
		SGCG
		PLEKHF2
		JPT2
		SPHKAP
		TBC1D13
		RGS8
		ECM2
		ARHGEF26
		CACNA2D4
		OTOP2
		SEC14L5
		CA7
		LIN7C
		SPTSSA
		LRRTM3
		ELMO3
		CSRNP1
		RNASEH2B
		LOC424919
		LOC100857659
		MDGA1
		WNK2
		ESD
		LOC107049174
		CAPN3
		IYD
		IL18RAP
		CCDC107
		DCUN1D4
		VDAC1
		SPRYD7
		SUGT1
		ENDOD1
		LOC107049580
		SBF2
		NUP214
		ERICH3
		CYR61
		SIM1
		PPP2R3B
		CALCR
		TP63
		LRP1
		REN
		HIVEP3
		NLK
		LONRF3
		ACSM4L
		LOC107054090
		IGDCC3
		DYNLT1
		LSM11
		NUAK2
		LOC422654
		APCDD1L
		ADRA2C
		PHYH
		PGBD5
		KIF3C
		ZMAT4
		CHD1Z
		C2H6ORF62
		HHLA2
		RCC2
		STK4
		GUCY1A1
		SPATA18
		LCMT2
		PREX1
		KCNT2
		MSI2
		TFDP2
		COMMD10
		RABGAP1
		NRG3
		MTFR1L
		ETNK1
		HIC2
		CCDC92B
		BHLHE41
		ARAP2
		ABCA5
		DRD3
		CORIN
		LINGO2
		WDTC1
		GNB5
		GPATCH2L
		HEBP1
		HINT3
		LRCH2
		DUSP16
		PTTG1IP
		STN1
		SPATA13
		TWSG1
		CCDC50
		NDUFS1
		STX12
		RET
		PRELID3B
		TMEM65
		ZCCHC7
		TMEM161B
		CCSER2
		FAM107B
		NHS
		IFT46
		SMG1
		NPY4R
		MBNL3
		LOC771422
		CXADR
		ATAD1
		FAM169A
		ZBTB42
		LZTS3
		SLC25A13
		CASZ1
		PNPLA2
		AP2B1
		F13B
		PIH1D2
		LOC107057318
		PPM1L
		SIX4
		LOC101751614
		CAPN9
		NODAL
		F-KER
		SELENOT
		ARL6IP4
		GBE
		ARHGAP5
		ZNF217L
		SHF
		HMBS
		IL2RA
		EFCAB11
		LOC107055091
		PDZK1IP1
		DCK
		LOC100859230
		PGM2L1
		F2RL3
		STK17B
		LOC431325
		TSNARE1
		RAP1GDS1
		GRIK3
		RAB21
