# Supplementary material for: miRNA sequencing analysis of healthy and atretic follicles of chickens revealed that miR-30a-5p inhibits granulosa cell death via targeting Beclin1
Source: J Anim Sci Biotechnol. 2022 Apr 12;13:55. doi: 10.1186/s40104-022-00697-0 (PMC9003977; doi:10.1186/s40104-022-00697-0)
Supplement: Supplementary file 7 — Additional file 7: Table S5. miR-30a-5p predict target genes. [file 40104_2022_697_MOESM7_ESM.xlsx]

## Sheet: S5
Table S5.miR-30a-5p predict target genes
DIANA	TargetScan	miRDB	RNA-seq
AACS	NAALADL2	XPO1	ABCG1
ABRACL	IRX4	PPIP5K2	ABCG2
ACTC1	IL1RAPL2	MAST4	ACBD7
ADAM22	MPPED1	TNRC6A	ACP5
ADAMTS3	SYNGR3	BNIP3L	ACSBG2
ADAMTS6	NUDT5	SLC4A7	ADORA1
ALDH5A1	MKRN3	KLHL20	AGTPBP1
AMER2	BECN1	DESI2	AKAP6
AMOTL2	FLJ20373	CCDC6	ANKDD1A
AP3S1	MBNL3	FNIP2	APELA
APBA1	CARS	PPARGC1A	APLP2
ARHGAP11A	FAM104B	NEDD4	ARHGEF26
ARHGEF3	STOX2	PRDM1	ASPH
ARID4A	RNF220	YAF2	ATP6V0D2
ARID4B	SLC7A10	MAP3K7	ATP6V1B2
ATP2B1	PIP4K2B	CBLB	AvBD12
ATP6V1C1	SNAI1	PLAGL2	B3GNT4
AZIN1	LONRF1	AP3S1	B3GNTL1
BAHD1	FRZB	PIP4K2A	BANK1
BCL9	BCL11B	NAALADL2	BARX2
BDH1	NR6A1	LGI1	BECN1
BECN1	EPB41	LHX8	BIRC2
BIRC6	FAM13A	FIGN	BMPR2
BLIMP-1	RAP1B	ITPK1	BTK
BNIP3L	REEP1	TNRC6B	CA2
BTBD7	DPY19L3	IRX4	CARD11
CA4	FAM43A	PROSER1	CARMIL1
CACNA1B	TAF4B	LIN28B	CD5
CAMSAP1	YPEL2	NT5E	CD6
CARS	PGP	NFATC3	CD72AG
CCDC75	VPS26B	PLXNC1	CD80
CCNK	SDCBP	NCAM1	CILP
CEP44	C10orf11	ZCCHC24	CLCN5
CHDZ	SH2B3	SMIM10L1	CPM
CHKA	FAM214A	RORA	CRTAM
CHST1	FAM104A	43891	CSTA
COG5	CRKL	KCTD7	CYP2AB1
COL9A1	DLL4	MIER3	CYP3A4
CPA6	CCNJL	SEC23A	CYTL1
CPEB2	UBE2D3	FRZB	DACT2
CPNE8	NCAM1	KIAA0930	DAPP1
CPSF3L	TLL2	DENND1B	DCBLD1
CRHOB	HOXB8	PDE7A	DCLK3
CSMD3	MEX3D	ADAMTS6	DISC1
CSNK2A2	ARHGEF6	APBA1	DNAH3
CUL2	HIVEP1	ZNF608	DOK1
DESI2	VAPA	SCN2A	EFHD1
DGKB	YWHAZ	DENND4A	ETNPPL
DMD	ADAMTSL2	FAM124A	EYA4
DOCK7	ZBTB18	NRG3	F13A1
DPY19L3	LPPR4	CPSF6	FAM198A
EED	IRS1	FAM49A	FARP1
EHD3	MAP3K5	SLC35F4	FKBP10
ELOVL5	P4HA1	STK39	FKBP9
EPC2	ITSN1	LARGE1	FMOD
ESCO1	SEC61A2	ZNRF1	FN3K
ESM1	NAV3	SCN5A	FNIP2
EXOC2	NFATC3	TDG	GALNT6
FAM160B1	RP6-24A23.6	PTPN13	GNAZ
FAM221A	GOLGA4	SRSF7	GPNMB
FAM46A	STK39	ROPN1L	GSTO1
FAM49A	UST	NAPEPLD	GUCY1A2
FBXO34	HOXA11	PPP3CA	HAND2
FST	CHD7	RFX6	HBEGF
GABRA6	ITGB3	ADRA2A	IFI6
GALNT1	UBN2	SCN3A	IFIT5
GALNT3	NEFM	LOC422106	IL10RA
GALNT7	ELAVL4	LNPK	KCNG4
GAS2L3	JARID2	PLPPR4	KIAA1324L
GATM	STXBP1	STX2	KLHDC8B
GIGYF2	MAU2	TBC1D2B	KRT14
GLCCI1	NR2F2	THBS2	KRT19
GNA13	NEGR1	ZCCHC2	LFNG
GPR125	SGK3	DCBLD1	LHFPL5
HCFC2	RANBP9	PUS10	LITAF
HMG20A	ADRA2A	VAT1L	LRFN5
HTR7	PIEZO2	ZDHHC21	LRMP
INPP4B	PRRX1	ANKHD1	LRRC8A
IP6K3	IRS2	ANKRD17	LSAMP
IQGAP1	SPHKAP	KLF10	MANBA
ITPK1	NFIA	CNOT9	MAP3K8
JAKMIP2	PPFIA2	HCFC2	MATN3
JOSD1	NFIB	MMD	MCF2L2
KCNH7	SCN8A	SLC7A10	MCOLN2
KCNQ5	ERRFI1	BNC1	MCOLN3
KCTD7	TTBK1	SP4	MGAT4A
KIAA0930	UBE2F	EPB41L3	MMR1L2
KIAA1715	C8orf44-SGK3	IL1RAPL2	NID1
KIAA2026	BAZ1A	PPP3R1	NLRC3
KIF16B	BEND7	ABRACL	NOS1
KMT2C	RFX2	RASD1	NPTXR
LATS2	STAU1	PRICKLE1	NTN1
LGI1	RCOR1	TRIL	OASL
LGR5	DAG1	ADGRA3	OLFML1
LHX8	TRRAP	TWF1	OPRM1
LIMCH1	CUL2	FAM199X	OPTC
LIN28B	RASAL2	TBC1D15	OSBPL11
LONRF1	MAGI2	ERG	OSBPL3
LPHN3	BRWD3	WDR7	PAMR1
LRP1B	ZDHHC17	ZNF488	PCSK2
MACC1	ABAT	FAM46A	PDCL2
MAGI2	PHIP	DLGAP4	PI15
MAML1	TNKS	NR5A2	PLA2G15
MAN1A2	ZEB2	OTUD6B	PLCL2
MAP3K5	GDI2	LRP6	PLEK
MAP3K7	BACH1	KSR1	PLEKHA2
MBNL1	PELI1	WNT8A	PMEL
MBNL3	NCALD	GRHL1	PRDM2
MCTS1	HERC2	ADRA1D	PRELP
MED23	IGF1R	CALD1	PRR5L
MESDC2	ZNF711	POLR3E	PTGS1
MMD	SLC6A9	C2CD2	PTPN5
MOB4	ADRB1	43898	PTPRE
MTDH	COL9A3	LRRC17	RAB44
MYO16	ATAD2B	SON	RC3H2
NAA25	FOXB1	SH3RF1	RNF213
NADK	ZFP36L2	KMT2C	SCN9A
NCAM1	FAM160B1	FGD6	SEC14L5
NDNF	USP24	ADAMTS5	SEMA3C
NEDD4	SATB2	YOD1	SGCD
NEDD4L	NACC2	KDM3A	SH3BP2
NEFM	CNKSR2	LANCL3	SLC1A6
NFIB	ASXL3	ARHGAP11A	SLC39A8
NR3C2	MEIS2	GALNT7	SLC45A4
NR4A2	ARID1A	ABAT	SLC5A5
NR5A2	TENM1	KLHL28	SMAD5
NUP210	NF1	SRD5A1	SNAI1
NUS1	ZCCHC14	RUNDC3B	SOX17
ODZ3	FAM81A	CRKL	SQSTM1
OLFML1	CHRM3	SHOC2	SREBF2
OTUD6B	MMP16	TDH	STC2
P37NB	ESRRG	SRP54	STRA6
P4HA1	AGO4	ADGRD1	SUSD3
PARG	SALL4	VRK1	TAGAP
PAWR	RAP2B	SLC1A2	TBXAS1
PAXBP1	LPHN3	NR4A2	TEC
PCBD1	CACHD1	ANO4	TMC3
PCDH17	SMAD2	STK17B	TMEM189
PDCD10	GAN	TTLL7	TNFSF11
PDIA5	GPR125	CUL2	TNIP2
PHF20L1	TNRC6B	TMOD2	TPM2
PHTF2	ATRN	UBE3C	TRIM66
PLCH1	ELFN2	RTKN2	TRPM1
POLR3E	MOB4	GNG10	TSPAN10
PPARGC1A	ITPK1	FAM160B1	TXN
PPP1R14C	VSTM4	PNISR	UBASH3A
PPP3CB	MARK1	HDAC9	VAV3
PPP3R1	NAA25	CCDC71L	WDFY4
PROS1	ZNF608	MAD2L1BP	ZC3H12A
PSMD5	CFL2	CARF
PTER	ZNF644	GFPT2
PTPDC1	JDP2	PDIA5
PUS10	CEP350	UBAC1
QSER1	RFX7	EML4
R3HDM1	HSPE1-MOB4	ACTC1
RASA2	TCF21	GATM
RASAL2	MSI2	CAND1
RASGEF1B	MARK3	NDNF
RBFOX1	GCLC	FAM91A1
REV1	SATB1	DPYSL2
RGS17	FYN	ADAMTS9
RHOG	FOXD1	TM9SF2L
RSPO2	TIMP3	CHSY1
RUNX2	FOXO3	TTPA
SALL4	KMT2A	BECN1
SATB1	TRPS1	HBS1L
SCAF4	HECTD4	PGP
SCN3A	SUPT3H	CAPZA1
SCN5A	CAND1	GPR160
SEC23A	LRP6	MAN1A2
SEC61A2	CSNK1G1	CHD7
SEMA3A	TET3	PPP1R9A
SEMA6D	BMPR2	UBE2J1
44444	ZBTB10	GCLC
SHOC2	GIGYF2	SPEN
SLC15A4	NADK	LRCH2
SLC16A10	FAM129A	ATP6V1C1
SLC1A2	MAP4K4	TFDP1
SLC25A24	YTHDF2	BICDL1
SLC30A4	RAPGEF4	SCAMP4
SLC35F4	DDX19A	NEIL3
SLC6A6	DDX19B	STAC
SMC1B	SIK3	TRABD
SNAI1	NSUN3	KIF3B
SNAP47	DENND4A	REEP3
SNX16	PRKAR1A	SGCB
SOCS6	BNC2	NADK
SOS1	CAPZA1	ANKRD26
SP4	CCNK	CCNT2
SPHKAP	HBS1L	STOX2
SPPL2A	HCN1	SPAST
SRPK2	STX7	GSKIP
SRSF7	MYOM2	SEMA6D
SSX2IP	HTRA3	RASA1
STARD3NL	UBE2J1	EDEM3
STK17B	BAZ2B	CSMD3
STK39	HCFC2	RNF165
STX2	KCTD7	NDEL1
SYNCRIP	DOCK7	CHD1Z
TAF4B	RAB23	ARID4A
TBC1D15	FOSL2	NT5C1B
TCF21	USP47	CHST1
TFDP1	KATNBL1	PAPOLA
TMCC1	TMEM181	IRF4
TMEM178A	CACNA1C	TAF4B
TMEM180	SOX13	SNX16
TMEM181	ELMO1	GYG2
TNRC6A	AGO1	CD99L2
TRIM59	THBS2	TENM3
TRIQK		NRBF2
TTPA		ACVR1
UBE2I		PPP1R12A
UBE2J1		SETD5
UBN1		ESCO1
USP15		ANAPC10
USP47		RHOB
VKORC1L1		RRAD
WDR44		GLIPR2
WDR7		ADTRP
WNT8C		GJA3
XPO1		PFN1
XPR1		CDC37L1
YAF2		CHKA
YWHAZ		MBNL3
ZBTB18		CHL1
ZCCHC2		ADCY7
ZNF592		PHTF2
		FAM110B
		FZD3
		CCNK
		SSBP2
		ORAI2
		LARP1B
		SLC30A4
		TNFRSF19
		HIC2
		DDAH1
		ZDHHC17
		WWP1
		SETD7
		SOCS1
		CADM2
		R3HDM1
		RUNX2
		MANEAL
		PAXBP1
		FAM214A
		ZNF521
		PCGF3
		AMOTL2
		LOC418222
		ZNF827
		PPTC7
		GDNF
		GALNT1
		FST
		CCDC88A
		GIGYF2
		KIAA2026
		SEMA6B
		LRRC40
		CLOCK
		TAOK1
		OGN
		MTTP
		ZMYND8
		ZBTB21
		CDCP1
		UBE2I
		CACNB2
		THAP12
		STIM2
		DLL4
		TMCC1
		KLHL42
		PSMD5
		RUNX3
		MFSD6
		UBE2V2
		FAM221A
		RASGEF1B
		IP6K3
		EDNRA
		CAPN5
		AFF2
		CNKSR2L
		MYO16
		RNF220
		NALCN
		CARS
		PKNOX2
		TXNDC5
		RHBDD2
		UBN2
		LSM14B
		HSPD1
		PHACTR2
		SHISA2
		HMGB3
		PTPDC1
		LOC100857197
		DNAJC13
		TRIM2
		KLF13
		DLG5
		PLXNA2
		MAP3K13
		PDCD5
		ARHGEF4
		PIGP
		CEP19
		PRPF40A
		TBL1XR1
		NF1
		SIX1
		BCL9
		YTHDF2
		PTP4A1
		FAM83F
		CACHD1
		B4GALT6
		PANK3
		MTMR8
		ATL2
		INPP5F
		YPEL2
		DDX11
		LGR5
		CEP350
		SOX30
		WDR44
		GOLGA4
		PJA1
		NUS1
		MAML1
		SLC25A25
		MIEF2
		ZNF365
		SMAP1
		HOXA1
		GXYLT1
		RAB23
		RAPGEF2
		NAV3
		GRB10
		LRRC8D
		EPG5
		A1CF
		KCNQ5
		ESYT3
		SOX13
		RCOR1
		LOC427933
		PDSS1
		TENM1
		CSNK1A1L
		GALNT2
		PIP4K2B
		STIL
		POLR3G
		ATRN
		MAPK1IP1L
		DGKQ
		WIPF1
		ZNF518A
		TRIO
		LOC101748521
		RAI14
		RASA2
		HMG20A
		COL4A3BP
		SCN8A
		RAP1B
		GPR180
		SAMD8
		GLCCI1
		SEPT4
		SEC61A2
		STT3B
		MOB4
		TMEFF1
		SLIT1
		ASPA
		ALG10
		SLC35A2
		CEP170B
		ARID4B
		PDCD10
		STK10
		ALG1
		UNC5C
		DCLRE1A
		EED
		ADGRA2
		SH3BGRL
		PNPLA3
		DZIP1
		AMER2
		JDP2
		PAWR
		NUFIP2
		ZNF644
		SPATA6L
		PGRMC1
		NEDD4L
		PCYT1A
		MARK1
		RNF8
		DOCK6
		PTPN2
		TLL2
		PCDH11X
		SATB1
		TYR
		ATP2B1
		MICU2
		GIT2
		CYP1B1
		PLCH1
		ANKRD34B
		AGR2
		SOX3
		ZNF592
		RNF114
		SNAI2
		LIN7A
		ARHGEF6
		SLCO5A1
		FAM83B
		LATS2
		SUPT3H
		COL19A1
		LOC107051846
		TMCO3
		PPID
		LONRF1
		MTMR9
		THRB
		MEX3D
		RXFP1
		GABRA1
		MIER2
		CETN2
		FA2H
		TMEM41B
		LY86
		SEMA3A
		SH2B3
		PCDH17
		CBX7
		RAB8A
		QKI
		EPHA10
		PLCXD3
		SOCS3
		SALL4
		RNF14
		CAPN7
		SOS1
		HECW1
		NR3C1
		BORA
		NR6A1
		PIEZO2
		KLHL32
		AQP3
		PRKN
		ZBTB18
		KLF9
		SNX29
		UBE2D3
		NABP1
		ATP2A2
		NCBP2
		RHOGL
		SIK3
		RAP2A
		GPATCH11
		RIT1
		ASXL3
		AIDA
		PUS7L
		RGS9BP
		RASEF
		CDH13
		RALYL
		PRDM10
		SYNPR
		CACYBP
		TRIM23
		ELMOD2
		FOXO6
		CEP112
		TCFL5
		SNAP47
		DEPDC1
		NPY2R
		TMEM47
		ESM1
		SLC18A2
		AKT1
		FBXL17
		SSH2
		PARVB
		BCOR
		ARHGEF3
		SGCD
		RBFOX1
		DCUN1D4
		G3BP2
		PARG
		RFX7
		VAV3
		BOD1
		AACS
		SLC35F3
		ERRFI1
		VPS26B
		GLCE
		ZBTB10
		SERAC1
		INO80D
		NTRK2
		TENT5D
		EPC2
		ELOVL5
		TNRC6C
		ATAD2B
		DGKB
		SLC35F1
		ZFC3H1
		SPATA5
		TBC1D22A
		RABGAP1
		CCSAP
		GAS2L3
		BTBD10
		ARL6IP5
		F2R
		RNF111
		BNC2
		FUCA2
		VAT1
		ARL15
		RFX3
		SDCBP
		VSTM2A
		ELAVL4
		NBN
		CDC42
		PTPRM
